# Supplementary material for: Vacuolar proteomic analysis reveals tonoplast transporters for accumulation of citric acid and sugar in citrus fruit
Source: Hortic Res. 2023 Nov 28;11(1):uhad249. doi: 10.1093/hr/uhad249 (PMC10822839; doi:10.1093/hr/uhad249)
Supplement: Web_Material_uhad249 [file web_material_uhad249.zip]

Archive with 2 entries (2 files):
- 20230916_Table S1-S10.xlsx
- 20231021_Supplemental Figures_revised.docx
